# Supplementary material for: Distribution and Oxidation Rates of Ammonia-Oxidizing Archaea Influenced by the Coastal Upwelling off Eastern Hainan Island
Source: Microorganisms. 2022 Apr 30;10(5):952. doi: 10.3390/microorganisms10050952 (PMC9143208; doi:10.3390/microorganisms10050952)
Supplement: Supplementary file 1 [file microorganisms-10-00952-s001.zip]

Archive with 1 entries (1 files):
- microorganisms-1670211-supplementary.pdf
